# Supplementary material for: A high-quality genome and comparison of short- versus long-read transcriptome of the palaearctic duck Aythya fuligula (tufted duck)
Source: Gigascience. 2021 Dec 20;10(12):giab081. doi: 10.1093/gigascience/giab081 (PMC8685854; doi:10.1093/gigascience/giab081)
Supplement: giab081_Supplemental_Files [file giab081_supplemental_files.zip]

Archive with 13 entries (13 files):
- 20211012_rmueller_tufted_duck_supp.pdf
- 20211012_rmueller_tufted_duck_supp.tex
- 20211012_rmueller_tufted_duck_supp_diff.pdf
- 20211012_rmueller_tufted_duck_supp_diff.tex
- s1_bAytFul2_Z_W.png
- s2_repeat_composition_tufted_mallard.png
- s3_tufted_mallard_repeat_contet_per_chr.png
- s4_tufted_telomere_centromere.png
- s5_exons_trans.png
- s6_coding_potential.png
- s7_intersect_plot.png
- s8_transcript_lengths.png
- s9_tufted_mallard_synteny.png
