# Supplementary material for: A high-quality genome and comparison of short- versus long-read transcriptome of the palaearctic duck Aythya fuligula (tufted duck)
Source: Gigascience. 2021 Dec 20;10(12):giab081. doi: 10.1093/gigascience/giab081 (PMC8685854; doi:10.1093/gigascience/giab081)
Supplement: giab081_Supplemental_Files [file giab081_supplemental_files.zip › 20211012_rmueller_tufted_duck_supp.tex]

\documentclass[a4paper,num-refs]{oup-contemporary}

%%% Journal toggle; only specific options recognised.
%%% (Only "gigascience" and "general" are implemented now. Support for other journals is planned.)
\journal{gigascience}

\usepackage{graphicx}
\usepackage{siunitx}

% additional packages
\usepackage{tabularx}
\usepackage{booktabs}
\usepackage{float}
\usepackage{listings}

% numbering of supplementary figures and tables, seen on http://bytesizebio.net/2013/03/11/adding-supplementary-tables-and-figures-in-latex/
\newcommand{\beginsupplement}{%
	\setcounter{table}{0}
	\renewcommand{\thetable}{S\arabic{table}}%
	\setcounter{figure}{0}
	\renewcommand{\thefigure}{S\arabic{figure}}%
}

%%% Flushend: You can add this package to automatically balance the final page, but if things go awry (e.g. section contents appearing out-of-order or entire blocks or paragraphs are coloured), remove it!
% \usepackage{flushend}

\title{A high-quality Genome and Comparison of Short versus Long Read Transcriptome of the Palaearctic duck \textit{Aythya fuligula} (Tufted Duck)}

%%% Use the \authfn to add symbols for additional footnotes, if any. 1 is reserved for correspondence emails; then continuing with 2 etc for contributions.
\author[1,2,\authfn{1}]{Ralf C Mueller}
\author[3]{Patrik Ellström}
\author[4]{Kerstin Howe}
\author[4]{Marcela Uliano-Silva}
\author[5]{Richard I Kuo}
\author[5]{Katarzyna Miedzinska}
\author[5]{Amanda Warr}
\author[6]{Olivier Fedrigo}
\author[6]{Bettina Haase}
\author[6]{Jacquelyn Mountcastle}
\author[4]{William Chow}
\author[4]{James Torrance}
\author[4]{Jonathan Wood}
\author[3]{Josef D Järhult}
\author[7]{Mahmoud M Naguib}
\author[3]{Björn Olsen}
\author[8]{Erich D Jarvis}
\author[5]{Jacqueline Smith}
\author[5]{Lél Eöry}
\author[1,2]{Robert HS Kraus}

\affil[1]{Department of Migration, Max Planck Institute of Animal Behavior, Radolfzell, Germany}
\affil[2]{Department of Biology, University of Konstanz, Konstanz, Germany}
\affil[3]{Department of Medical Sciences, Zoonosis Science Center, Uppsala University, Uppsala, Sweden}
\affil[4]{Tree of Life, Wellcome Sanger Institute, Cambridge, UK.}
\affil[5]{The Roslin Institute and Royal (Dick) School of Veterinary Studies, University of Edinburgh, Easter Bush, Midlothian EH25 9RG, UK}
\affil[6]{Vertebrate Genome Laboratory, The Rockefeller University, New York, NY}
\affil[7]{Department of Medical Biochemistry and Microbiology, Zoonosis Science Center, Uppsala University, Uppsala, Sweden}
\affil[8]{Vertebrate Genome Laboratory and HHMI, The Rockefeller University, New York, NY}

%%% Author Notes
\authnote{\authfn{1}rmueller@ab.mpg.de; ORCID: \href{https://orcid.org/0000-0002-7348-9164}{0000-0002-7348-9164}}
%\authnote{\authfn{2}Contributed equally.}

%%% Paper category
%\papercat{Paper}
\papercat{Data Note}

%%% "Short" author for running page header
\runningauthor{Mueller et al.}

%%% Should only be set by an editor
\jvolume{00}
\jnumber{0}
\jyear{2017}


\begin{document}
	
\title{Supplementary data for "A high-quality Genome and Comparison of Short versus Long Read Transcriptome of the Palaearctic duck \textit{Aythya fuligula} (Tufted Duck)"}

%	\maketitle

\onecolumn
\beginsupplement		

\section*{Supplementary data for "A high-quality Genome and Comparison of Short versus Long Read Transcriptome of the Palaearctic duck \textit{Aythya fuligula} (Tufted Duck)"}
%\label{note:Note1}

%		Synteny between the current tufted duck and previous representative mallard \cite{instituteofanimalsciencesiaschineseacademyofagriculturalsciencescaasIASCAASPekingDuckPBH12018} genomes was obtained by mapping the tufted duck chromosomes against the mallard genome. First, both genomes were repeat masked with \textsc{RepeatMasker} (v.4.1.0) \cite{smitRepeatMaskerOpen42015} with species specific repeat sequences from the combined Dfam (v.3.1) \cite{hubleyDfamDatabaseRepetitive2016} and RepBase (v.20170127) \cite{baoRepbaseUpdateDatabase2015} repeat libraries. Then, a second round of  repeat masking was carried out using novel repeat sequences obtained by \textsc{RepeatModeler} (v.2.0.1) \cite{smitRepeatModelerOpen12015} with default parameters. Synteny was finally defined as the best alignment between genomic regions identified by \textsc{Minimap2} \cite{liMinimap2PairwiseAlignment2018} with options '--secondary=no -asm 10'. The identified syntenic regions are shown in a circos \cite{krzywinskiCircosInformationAesthetic2009} plot in Fig. \ref{fig:circos}.
%		
%		\begin{figure}[h]  %% Add a [b!] if you prefer the wide image to be at the bottm of the page
%			\centering
%			\includegraphics[width=\textwidth]{gfx/s01_tufted_mallard_synteny1.png}
%			\caption{Circos plot showing synteny between the tufted duck (aful, in colour) and mallard (apla, in grey) chromosomes. The tufted duck chromosomes were named based on chromosome length.}
%			\label{fig:circos}
%		\end{figure}


%#################################
% FIGURES
%#################################

\begin{figure}[H]  %% Add a [b!] if you prefer the wide image to be at the bottm of the page
	\captionsetup{width=.7\textwidth}
	\centering
	\includegraphics[width=.7\textwidth]{gfx/s1_bAytFul2_Z_W.png}
	\caption{Hi-C contact map of \textit{Aythya fuligula} visualised in HiGlass. The plot shows the interaction in the chromatin space of chromosomes Z and W. The shading indicates the level of interaction occurring along the chromosomes: the more closely interacting, the greater the degree of shading. This Hi-C map shows the near-complete separation of the sex chromosomes, except for the contact interaction in the 2.1 Mb pseudoautosomal region (black box), for which there is only a single representation in the assembly of the Z chromosome.}
	\label{fig:WZ_chromosomes}
\end{figure}

\begin{figure}[H]  %% Add a [b!] if you prefer the wide image to be at the bottm of the page
	\centering
	\captionsetup{width=.8\textwidth}
	\includegraphics[width=.8\textwidth]{gfx/s2_repeat_composition_tufted_mallard.png}
	\caption{Comparison of genomic repeat content between tufted duck (bAytFul2.pri) and the mallard (ZJU1.0). Repeat content is shown for the major repeat classes and within each class the major repeat types are also shown.}
	\label{fig:repeat_composition}
\end{figure}

\begin{figure}[H]  %% Add a [b!] if you prefer the wide image to be at the bottm of the page
	\centering
	\includegraphics[width=\textwidth]{gfx/s3_tufted_mallard_repeat_contet_per_chr.png}
	\caption{Comparison of repeat and unique sequence content in orthologous chromosome pairs between tufted duck (aful) and mallard (apla). Repeat content is shown for individual chromosomes for chr1 to chr15. Repeat content in the smaller chromosomes are shown under afulSmall and aplaSmall by merging together the sequences of the smaller chromosomes. Repeat content in the unplaced sequences are shown in afulUnplaced and aplaUnplaced.}
	\label{fig:repeat_content}
\end{figure}

\begin{figure}[H]  %% Add a [b!] if you prefer the wide image to be at the bottm of the page
	\centering
	\captionsetup{width=.8\textwidth}
	\includegraphics[width=.8\textwidth]{gfx/s4_tufted_telomere_centromere.png}
	\caption{Identified telomeric and centromeric repeats in the tufted duck genome assembly. Frequency of telomere and centromere specific repeats were calculated in 10kb windows.}
	\label{fig:telomere_centromere}
\end{figure}

\begin{figure}[H]  %% Add a [b!] if you prefer the wide image to be at the bottm of the page
	\centering
	\includegraphics[width=\textwidth]{gfx/s5_exons_trans.png}
	\caption{Distribution of single-and multi-exon transcripts per tissue and pipeline. Only the first 30 groups are shown.}
	\label{fig:exons_trans}
\end{figure}

\begin{figure}[H]  %% Add a [b!] if you prefer the wide image to be at the bottm of the page
	\centering
	\captionsetup{width=.5\textwidth}
	\includegraphics[width=.5\linewidth]{gfx/s6_coding_potential.png}
	\caption{Protein-coding potential calculated by CPC2 intersected with hits against the UniRef50 database (merged transcripts of all tissues and pipelines).}
	\label{fig:coding_potential}
\end{figure}

\begin{figure}[H]  %% Add a [b!] if you prefer the wide image to be at the bottm of the page
	\centering
	\includegraphics[width=\textwidth]{gfx/s7_intersect_plot.png}
	\caption{Pipeline-tissue-specific expression of genes found in UniProt: Tissue-exclusive Illumina genes marked yellow, tissue-exclusive PacBio genes marked blue. Bottom left panel: total number of identified genes by pipeline and tissue ordered by the number of identified genes. Main panel: 12 grouped sets (pipeline-tissue) with exclusive genes plus top three intersections with other pipeline or tissue. The number of annotated genes was generally higher with Illumina transcriptome reconstruction than with that of PacBio. In both pipelines, testis expressed the highest number of genes exclusively, with 810 in Illumina data and 167 from PacBio.}
	\label{fig:intersect_plot}
\end{figure}

\begin{figure}[H]
	\centering
	\captionsetup{width=.6\textwidth}
	\includegraphics[width=.6\textwidth]{gfx/s8_transcript_lengths.png}
	\caption{Length distribution of small RNA transcripts follow decaying function with peaks at 20 bp (30 bp in testis) and 50 bp. Vertical bars at 20 bp, 50 bp and 200 bp were added.}
	\label{fig:transcript_lengths}
\end{figure}

\begin{figure}[H]  %% Add a [b!] if you prefer the wide image to be at the bottm of the page
	\centering
	\captionsetup{width=.8\textwidth}
	\includegraphics[width=.8\textwidth]{gfx/s9_tufted_mallard_synteny.png}
	\caption{Orthologous chromosome pairs of tufted duck (aful) and mallard (apla).}
	\label{fig:synteny}
\end{figure}


%#################################
% TABLES
%#################################

\begin{table}[H]
	\centering
	\captionsetup{width=.5\textwidth}
	\caption{Assembly metrics before and after curation (excluding mitochondrion). Karyotype is 39 chromosome pairs, while 34 autosomes plus Z and W chromosomes were identified. Total length: 1,126,988,109 bp; assigned to chromosomes: 1,122,119,279 bp (99.56\%).}
	\label{tab:curation}
	\small
	\begin{tabularx}{.5\linewidth}{Xrrr}
		\toprule
		\multicolumn{2}{c}{Assembly metrics} & before & after \\
		\midrule
		scaffolds & total [bp] & 1,136,615,867 & 1,126,988,109 \\
		& count & 123 & 104 \\
		& N50 [bp] & 72,361,183 & 85,905,639 \\
		& L50 & 4 & 4 \\
		& N90 [bp] & 12,903,048 & 15,484,054 \\
		& L90 & 18 & 19 \\
		\midrule
		contigs & total [bp] & 1,117,782,556 & 1,117,570,712 \\
		& count & 270 & 266 \\
		& N50 [bp] & 17,816,505 & 17,816,505 \\
		& L50 & 19 & 19 \\
		& N90 [bp] & 4,225,905 & 4,225,905 \\
		& L90 & 65 & 65 \\
		\bottomrule
	\end{tabularx}
\end{table}

\begin{sidewaystable}
	\caption{Assembly and annotation statistics. Columns 1--10 from \href{https://www.ncbi.nlm.nih.gov/assembly/GCF\_009819795.1\#/def\_asm\_Primary\_Assembly}{https://www.ncbi.nlm.nih.gov/assembly/GCF\_009819795.1\#/def\_asm\_Primary\_Assembly}, \%GC content after curation, predicted and annotated genes (after conservative filtering) per scaffold from the final annotation. Table ordered by chromosomes (named based on descending size) plus unplaced scaffolds (aggregated) and mitochondrion.}
	\label{tab:assembly_annotation_stats}
	\begin{tabularx}{\linewidth}{lllrrrrrrrrrr}
		\toprule
		Molecule & GenBank & RefSeq & Unlocalized & Total & Scaffold & Ungapped & Scaffold & Spanned & Unspanned & \%GC & Predicted & Annotated \\
		name & sequence & sequence & sequences & length [bp] & count & length [bp] & N50 [bp] & gaps & gaps & content & genes & genes \\
		& & & count & & & & & & & & & \\
		\midrule
		Chromosome 1 & CM020300.1 & NC\_045559.1 & 0 & 207,018,403 & 1 & 206,331,808 & 207,018,403 & 17 & 0 & 40.00 & 7,790 & 2,053 \\
		Chromosome 2 & CM020301.1 & NC\_045560.1 & 0 & 159,650,012 & 1 & 158,529,885 & 159,650,012 & 16 & 0 & 39.74 & 5,723 & 1,335 \\
		Chromosome 3 & CM020302.1 & NC\_045561.1 & 0 & 119,491,689 & 1 & 119,467,459 & 119,491,689 & 8 & 0 & 40.07 & 4,698 & 1,141 \\
		Chromosome 4 & CM020303.1 & NC\_045562.1 & 0 & 76,878,203 & 1 & 76,505,370 & 76,878,203 & 8 & 0 & 39.67 & 2,875 & 729 \\
		Chromosome 5 & CM020304.1 & NC\_045563.1 & 0 & 65,067,180 & 1 & 64,714,765 & 65,067,180 & 4 & 0 & 41.28 & 2,886 & 846 \\
		Chromosome 6 & CM020305.1 & NC\_045564.1 & 0 & 39,514,636 & 1 & 39,452,091 & 39,514,636 & 1 & 0 & 41.08 & 1,659 & 420 \\
		Chromosome 7 & CM020306.1 & NC\_045565.1 & 0 & 37,840,942 & 1 & 37,637,229 & 37,840,942 & 3 & 0 & 41.60 & 1,573 & 454 \\
		Chromosome 8 & CM020307.1 & NC\_045566.1 & 0 & 32,406,295 & 1 & 32,406,269 & 32,406,295 & 2 & 0 & 41.88 & 1,449 & 440 \\
		Chromosome 9 & CM020308.1 & NC\_045567.1 & 0 & 26,499,672 & 1 & 26,470,423 & 26,499,672 & 2 & 0 & 42.73 & 1,283 & 363 \\
		Chromosome 10 & CM020309.1 & NC\_045568.1 & 0 & 22,162,769 & 1 & 22,162,769 & 22,162,769 & 0 & 0 & 43.16 & 1,072 & 298 \\
		Chromosome 11 & CM020310.1 & NC\_045569.1 & 0 & 21,928,510 & 1 & 21,928,510 & 21,928,510 & 0 & 0 & 43.10 & 1,036 & 334 \\
		Chromosome 12 & CM020311.1 & NC\_045570.1 & 0 & 21,526,058 & 1 & 21,526,058 & 21,526,058 & 0 & 0 & 42.11 & 944 & 311 \\
		Chromosome 13 & CM020312.1 & NC\_045571.1 & 0 & 21,228,795 & 1 & 21,173,751 & 21,228,795 & 2 & 0 & 42.66 & 1,056 & 301 \\
		Chromosome 14 & CM020313.1 & NC\_045572.1 & 0 & 19,924,658 & 1 & 19,924,658 & 19,924,658 & 0 & 0 & 44.47 & 990 & 292 \\
		Chromosome 15 & CM020314.1 & NC\_045573.1 & 0 & 17,816,505 & 1 & 17,816,505 & 17,816,505 & 0 & 0 & 44.63 & 949 & 343 \\
		Chromosome 16 & CM020315.1 & NC\_045574.1 & 0 & 16,262,610 & 1 & 16,129,940 & 16,262,610 & 3 & 0 & 45.62 & 951 & 303 \\
		Chromosome 17 & CM020316.1 & NC\_045575.1 & 0 & 15,484,054 & 1 & 15,373,460 & 15,484,054 & 2 & 0 & 45.48 & 881 & 299 \\
		Chromosome 18 & CM020317.1 & NC\_045576.1 & 0 & 12,903,739 & 1 & 12,903,339 & 12,903,739 & 2 & 0 & 46.89 & 780 & 243 \\
		Chromosome 19 & CM020318.1 & NC\_045577.1 & 0 & 11,953,284 & 1 & 11,953,084 & 11,953,284 & 1 & 0 & 48.04 & 699 & 257 \\
		Chromosome 20 & CM020319.1 & NC\_045578.1 & 0 & 11,861,279 & 1 & 11,861,279 & 11,861,279 & 0 & 0 & 46.78 & 657 & 259 \\
		Chromosome 21 & CM020320.1 & NC\_045579.1 & 0 & 8,424,528 & 1 & 8,424,528 & 8,424,528 & 0 & 0 & 47.64 & 550 & 203 \\
		Chromosome 22 & CM020321.1 & NC\_045580.1 & 0 & 7,582,326 & 1 & 7,582,326 & 7,582,326 & 0 & 0 & 48.80 & 487 & 138 \\
		Chromosome 23 & CM020322.1 & NC\_045581.1 & 0 & 7,507,630 & 1 & 7,507,630 & 7,507,630 & 0 & 0 & 50.44 & 494 & 192 \\
		Chromosome 24 & CM020323.1 & NC\_045582.1 & 0 & 6,710,917 & 1 & 6,501,815 & 6,710,917 & 4 & 0 & 51.08 & 539 & 228 \\
		Chromosome 25 & CM020324.1 & NC\_045583.1 & 0 & 6,693,931 & 1 & 6,693,931 & 6,693,931 & 0 & 0 & 51.92 & 540 & 215 \\
		Chromosome 26 & CM020325.1 & NC\_045584.1 & 0 & 5,835,185 & 1 & 5,761,714 & 5,835,185 & 5 & 0 & 52.33 & 500 & 232 \\
		Chromosome 27 & CM020326.1 & NC\_045585.1 & 0 & 5,453,253 & 1 & 5,452,853 & 5,453,253 & 2 & 0 & 48.27 & 397 & 145 \\
		Chromosome 28 & CM020327.1 & NC\_045586.1 & 0 & 3,167,070 & 1 & 2,925,066 & 3,167,070 & 4 & 0 & 56.40 & 357 & 171 \\
		Chromosome 29 & CM020328.1 & NC\_045587.1 & 0 & 2,844,608 & 1 & 2,688,101 & 2,844,608 & 7 & 0 & 56.04 & 314 & 129 \\
		Chromosome 30 & CM020329.1 & NC\_045588.1 & 0 & 1,560,659 & 1 & 731,800 & 1,560,659 & 3 & 0 & 53.60 & 103 & 46 \\
		Chromosome 31 & CM020330.1 & NC\_045589.1 & 0 & 1,405,878 & 1 & 1,305,761 & 1,405,878 & 3 & 0 & 49.89 & 87 & 17 \\
		Chromosome 32 & CM020331.1 & NC\_045590.1 & 0 & 1,164,621 & 1 & 1,164,608 & 1,164,621 & 1 & 0 & 50.72 & 122 & 38 \\
		Chromosome 33 & CM020332.1 & NC\_045591.1 & 0 & 983,965 & 1 & 982,965 & 983,965 & 2 & 0 & 52.89 & 117 & 54 \\
		Chromosome 34 & CM020333.1 & NC\_045592.1 & 0 & 723,082 & 1 & 723,082 & 723,082 & 0 & 0 & 50.02 & 42 & 11 \\
		Chromosome Z & CM020334.1 & NC\_045593.1 & 0 & 85,905,639 & 1 & 84,574,782 & 85,905,639 & 20 & 0 & 40.05 & 2,878 & 772 \\
		Chromosome W & CM020335.1 & NC\_045594.1 & 0 & 18,736,694 & 1 & 15,551,531 & 18,736,694 & 21 & 0 & 46.44 & 1,506 & 329 \\
		unplaced & n/a & n/a & 68 & 4,868,830 & 68 & 4,729,567 & 120,298 & 20 & 0 & 54.07 & 751 & 154 \\
		\midrule
		Mitochondrion MT & KJ722069.1 & NC\_024595.1 &  & 16,616 & 1 & 16,616 & n/a & n/a & n/a & n/a & 11 & 4 \\
		\midrule
		Sums (AVG for \%GC) &  &  & 68 & 1,127,004,725 & 105 & 1,117,587,328 & n/a & 163 & 0 & 46.53 & 49,746 & 14,099 \\
		\bottomrule
	\end{tabularx}
\end{sidewaystable}

\begin{table}[H]
	\caption{Gene prediction and transcript model reconstruction by pipeline and tissue of the ORFs matching the mallard RIG-I gene.}
	\label{tab:rig-i_transcript_models}
	\small
	\begin{tabularx}{\linewidth}{X|ll|Xl}
		\toprule
		Protein & Gene & Predicted in pipeline (tissue) & Transcript & Reconstructed in pipeline (tissue) \\
		\midrule
		IFIH1 & G24916 & Illumina (all tissues), & G24916.1 & Illumina (spleen, testis) \\
		& & PacBio (brain, ileum, & G24916.2 & Illumina (spleen, testis) \\
		& & lung, testis) & G24916.3 & Illumina (brain) \\
		& & & G24916.4 & Illumina (brain, lung, ovary) \\
		& & & G24916.7 & Illumina (ileum) \\
		& & & G24916.8 & Illumina (ileum) \\
		\midrule
		RIG-I/DDX58 & G46857 & Illumina (all tissues), & G46857.2 & Illumina (brain, lung) \\
		& & PacBio (brain, ileum, & G46857.3 & Illumina (ileum, ovary, spleen, testis) \\
		& & lung) & G46857.4 & PacBio (lung) \\
		\bottomrule
	\end{tabularx}
\end{table}

\begin{table}[H]
	\centering
	\captionsetup{width=.5\textwidth}
	\caption{Protein variation effect analysis of 14 substitutions and one insertion with \textsc{PROVEAN} predicted no impact of the varying sites in the tufted duck RIG-I/DDX58 gene on biological function.}
	\label{tab:provean}
	\small
	\begin{tabularx}{.5\linewidth}{lrX}
		\toprule
		Variant & PROVEAN score & Prediction (cutoff = -2.5) \\
		\midrule
		S8G & -0.817 & Neutral \\
		R180S & 0.660 & Neutral \\
		V240A & -0.149 & Neutral \\
		S400\_A401insS & 2.222 & Neutral \\
		V616A & 1.092 & Neutral \\
		P677L & -2.167 & Neutral \\
		T845I & 0.851 & Neutral \\
		D4E & 0.619 & Neutral \\
		S126N & -0.581 & Neutral \\
		N259D & 0.385 & Neutral \\
		T362S & -0.225 & Neutral \\
		A475V & -1.016 & Neutral \\
		L497V & -1.106 & Neutral \\
		N655S & 0.336 & Neutral \\
		K768E & -1.452 & Neutral \\
		\bottomrule
	\end{tabularx}
\end{table}

\begin{table}[H]
	\centering
	\captionsetup{width=.7\textwidth}
	\caption{According to \textsc{SIFT}, all amino acid substitutions are predicted to be tolerated in the varying sites in the tufted duck RIG-I/DDX58 gene.}
	\label{tab:sift}
	\small
	\begin{tabularx}{.7\linewidth}{rlrXXX}
		\toprule
		Position & Substitution & Prediction & Score & Median sequence conservation &  Sequences represented at this position \\
		\midrule
		4 & D to E & TOLERATED & 1.00 & 3.57 & 4 \\
		8 & S to G & TOLERATED & 0.26 & 3.57 & 4 \\
		126 & S to N & TOLERATED & 0.26 & 3.39 & 5 \\
		180 & R to S & TOLERATED & 0.12 & 3.39 & 5 \\
		240 & V to A & TOLERATED & 0.55 & 3.35 & 6 \\
		259 & N to D & TOLERATED & 0.58 & 3.05 & 8 \\
		362 & T to S & TOLERATED & 0.49 & 3.05 & 8 \\
		475 & A to V & TOLERATED & 0.56 & 3.39 & 6 \\
		497 & L to V & TOLERATED & 0.12 & 3.11 & 7 \\
		616 & V to A & TOLERATED & 0.58 & 3.05 & 8 \\
		655 & N to S & TOLERATED & 0.92 & 3.05 & 8 \\
		677 & P to L & TOLERATED & 0.24 & 3.05 & 8 \\
		768 & K to E & TOLERATED & 0.86 & 3.05 & 8 \\
		845 & T to I & TOLERATED & 0.73 & 3.05 & 8 \\
		\bottomrule
	\end{tabularx}
\end{table}

\begin{table}[H]
	\caption{Transcription factor binding sites 1 kb upstream of the RIG-I/DDX58 gene are identical in mallard and tufted duck according to \textsc{P-Match}.}
	\label{tab:tfbs}
	\small
	\begin{tabularx}{\linewidth}{lrrrlX}
		\toprule
		Matrix identifier & Position (strand) & Core & Matrix  & Sequence (always the (+)-strand is shown) & Factor name \\
		& & \multicolumn{2}{c}{d-scored-score} & & \\
		\midrule
		V\$NKX25\_02 & 63 (+) & 1.000 & 1.000 & caTAATTa & Nkx2-5 \\
		V\$NFKAPPAB65\_01 & 331 (-) & 1.000 & 1.000 & GGAAAttccc & NF-kappaB (p65) \\
		V\$CREL\_01 & 331 (-) & 1.000 & 1.000 & GGAAAttccc & c-Rel \\
		V\$NFKAPPAB\_01 & 331 (-) & 1.000 & 1.000 & ggaaaTTCCC & NF-kappaB \\
		\bottomrule
	\end{tabularx}
\end{table}

\begin{table}[H]
	\centering
	\captionsetup{width=.5\textwidth}
	\caption{RNA extraction}
	\label{tab:rna_extract}
	\small
	\begin{tabularx}{.5\linewidth}{Xrrr}
		\toprule
		Sample & Weight [mg] & Concentration [ng/µL] & RIN \\
		\midrule
		TD\_brain\_52037 & 123 & 202.7 & 9.2 \\
		TD\_ileum\_52037 & 42 & 958.2 & 10.0 \\
		TD\_lung\_52037 & 37 & 221.6 & 9.5 \\
		TD\_ovary\_52037 & 55 & 1037.4 & 9.5 \\
		TD\_spleen\_52037 & 53 & 2109.8 & 9.4 \\
		TD\_testis\_54068 & 63 & 989.3 & 9.7 \\		
		\bottomrule
	\end{tabularx}
\end{table}

\begin{table}[H]
	\centering
	\captionsetup{width=.5\textwidth}
	\caption{small RNA extraction}
	\label{tab:mirna_extract}
	\small
	\begin{tabularx}{.5\linewidth}{Xrrr}
		\toprule
		Sample & Weight [mg] & Concentration [ng/µL] & RIN \\
		\midrule
		TD\_brain\_F52037 & 29 & 852.87 & 9.3 \\
		TD\_ileum\_F52037 & 16 & 727.93 & 10.0 \\
		TD\_lung\_F50325 & 15 & 402.63 & 9.7 \\
		TD\_ovary\_F50325 & 12 & 368.79 & 9.4 \\
		TD\_spleen\_F50325 & 5 & 823.70 & 9.5 \\
		TD\_testis\_M54068 & 19 & 722.62 & 9.4 \\
		\bottomrule
	\end{tabularx}
\end{table}

\begin{table}[H]
	\centering
	\captionsetup{width=.5\textwidth}
	\caption{cDNA libraries for Iso-Seq}
	\label{tab:cdna_libraries}
	\small
	\begin{tabularx}{.5\linewidth}{Xr}
		\toprule
		Sample & Concentration [ng/µL] \\
		\midrule
		TD\_brain\_52037 & 46.2 \\
		TD\_ileum\_52037 & 43.2 \\
		TD\_lung\_52037 & 33.2 \\
		TD\_ovary\_52037 & 41.0 \\
		TD\_spleen\_52037 & 66.8 \\
		TD\_testis\_54068 & 45.2 \\
		\bottomrule
	\end{tabularx}
\end{table}

%\begin{table}[H]
%	\caption{The mallard RIG-I/DDX58 gene (query: NC\_051804.1, \textit{Anas platyrhynchos} isolate Z2 breed Pekin duck chromosome Z, ZJU1.0) produced a significant nucleotide alignment (\textsc{Blastn}) with the tufted duck predicted gene XM\_032205362.1 on chromosome Z (subject). The table shows per-exon results ordered by E-value.}
%	\label{tab:rig-i_alignment}
%	\small
%	\begin{tabularx}{\linewidth}{XXXXXXXXXX}
%		\toprule
%		\% Identity & Alignment length & Mismatches & Gap opens & Query start & Query end & Subject start & Subject end & E-value & Bit score \\
%		\midrule
%		97.091 & 2372 & 55 & 8 & 69059028 & 69061394 & 2817 & 5179 & 0.0 & 3986 \\
%		95.682 & 440 & 13 & 2 & 69037709 & 69038148 & 1 & 434 & 0.0 & 702 \\
%		96.538 & 260 & 6 & 1 & 69046332 & 69046588 & 1290 & 1549 & 4.00e-117 & 427 \\
%		98.352 & 182 & 2 & 1 & 69054259 & 69054439 & 2347 & 2528 & 2.51e-84 & 318 \\
%		97.238 & 181 & 5 & 0 & 69040319 & 69040499 & 565 & 745 & 5.44e-81 & 307 \\
%		100.000 & 166 & 0 & 0 & 69047171 & 69047336 & 1547 & 1712 & 5.44e-81 & 307 \\
%		99.355 & 155 & 1 & 0 & 69045304 & 69045458 & 1136 & 1290 & 3.30e-73 & 281 \\
%		99.351 & 154 & 1 & 0 & 69055988 & 69056141 & 2518 & 2671 & 1.19e-72 & 279 \\
%		98.113 & 159 & 3 & 0 & 69050391 & 69050549 & 1814 & 1972 & 4.27e-72 & 278 \\
%		97.484 & 159 & 4 & 0 & 69041473 & 69041631 & 742 & 900 & 1.99e-70 & 272 \\
%		98.684 & 152 & 2 & 0 & 69057484 & 69057635 & 2668 & 2819 & 7.14e-70 & 270 \\
%		97.403 & 154 & 4 & 0 & 69051890 & 69052043 & 2103 & 2256 & 1.19e-67 & 263 \\
%		100.000 & 135 & 0 & 0 & 69038257 & 69038391 & 434 & 568 & 9.30e-64 & 250 \\
%		99.270 & 137 & 1 & 0 & 69050873 & 69051009 & 1972 & 2108 & 3.35e-63 & 248 \\
%		99.219 & 128 & 1 & 0 & 69043129 & 69043256 & 895 & 1022 & 3.37e-58 & 231 \\
%		98.291 & 117 & 2 & 0 & 69044099 & 69044215 & 1021 & 1137 & 2.04e-50 & 206 \\
%		95.238 & 105 & 5 & 0 & 69048184 & 69048288 & 1710 & 1814 & 9.64e-39 & 167 \\
%		95.833 & 96 & 4 & 0 & 69053402 & 69053497 & 2258 & 2353 & 2.09e-35 & 156 \\
%		\bottomrule
%	\end{tabularx}
%\end{table}

\newpage

%#################################
% LISTING
%#################################


\captionsetup{width=.61\textwidth}
\begin{lstlisting}[basicstyle=\footnotesize,caption={[RIG-I alignment mallard-tufted duck]\textsc{Tblastn} result of Query: antiviral innate immune response receptor RIG-I {[Anas platyrhynchos]} Query ID: NP\_001297309.1 Length: 933.},label=lst:tblastn,frame=single,linewidth=.82\textwidth,xleftmargin=.2\textwidth]

>PREDICTED: Aythya fuligula DExD/H-box helicase 58 (DDX58), mRNA
Sequence ID: XM_032205362.1 Length: 5179 
Range 1: 329 to 3130

Score:1882 bits(4875), Expect:0.0, 
Method:Compositional matrix adjust., 
Identities:918/934(98%), Positives:926/934(99%), Gaps:1/934(0%)

Query  1     MTADEKRSLQCYRRYIERSLNPVYVLGNMTDWLPDelrerirkeeerGVSGAAALFLDAV  60
             MTA+EKR LQCYRRYIERSLNPVYVLGNMTDWLPDELRERIRKEEERGVSGAAALFLDAV
Sbjct  329   MTAEEKRGLQCYRRYIERSLNPVYVLGNMTDWLPDELRERIRKEEERGVSGAAALFLDAV  508

Query  61    LQLEARGWFRGMLDAMLAAGYTGLAEAIENWDFSKLEKLELHRQLLKRIEATMLEVDPVA  120
             LQLEARGWFRGMLDAMLAAGYTGLAEAIENWDFSKLEKLELHRQLLKRIEATMLEVDPVA
Sbjct  509   LQLEARGWFRGMLDAMLAAGYTGLAEAIENWDFSKLEKLELHRQLLKRIEATMLEVDPVA  688

Query  121   LIPYISTCLIDRECEEIQQISENRSKAAGITKLIECLCRSDKEHWPKSLQLALDTTGYYR  180
             LIPYI+TCLIDRECEEIQQISENRSKAAGITKLIECLCRSDKEHWPKSLQLALDTTGYY 
Sbjct  689   LIPYINTCLIDRECEEIQQISENRSKAAGITKLIECLCRSDKEHWPKSLQLALDTTGYYS  868

Query  181   ASELWDIREDNAKDVDSEMTDASEDCLEASMTYSEEAEPDDNLSENLGSAAEGIGKPPPV  240
             ASELWDIREDNAKDVDSEMTDASEDCLEASMTYSEEAEPDDNLSENLGSAAEGIGKPPP 
Sbjct  869   ASELWDIREDNAKDVDSEMTDASEDCLEASMTYSEEAEPDDNLSENLGSAAEGIGKPPPA  1048

Query  241   YETKKARSYQIELAQPAINGKNALICAPTGSGKTFVSILICEHHFQNMPAGRKAKVVFLA  300
             YETKKARSYQIELAQPAI+GKNALICAPTGSGKTFVSILICEHHFQNMPAGRKAKVVFLA
Sbjct  1049  YETKKARSYQIELAQPAIDGKNALICAPTGSGKTFVSILICEHHFQNMPAGRKAKVVFLA  1228

Query  301   TKVPVYEQQKNVFKHHFERQGYSVQGISGENFSNVSVEKVIEDSDIIVVTPQILVNSFED  360
             TKVPVYEQQKNVFKHHFERQGYSVQGISGENFSNVSVEKVIEDSDIIVVTPQILVNSFED
Sbjct  1229  TKVPVYEQQKNVFKHHFERQGYSVQGISGENFSNVSVEKVIEDSDIIVVTPQILVNSFED  1408

Query  361   GTLTSLSIFTLMIFDECHNTTGNHPYNVLMTRYLEQKFNS-ASQLPQILGLTASVGVGNA  419
             G+LTSLSIFTLMIFDECHNTTGNHPYNVLMTRYLEQKFNS ASQLPQILGLTASVGVGNA
Sbjct  1409  GSLTSLSIFTLMIFDECHNTTGNHPYNVLMTRYLEQKFNSSASQLPQILGLTASVGVGNA  1588

Query  420   KNIEETIEHICSLCSYLDIQAISTVRENIQELQRFMNKPEIDVRLVKRRIHNPFAAIISN  479
             KNIEETIEHICSLCSYLDIQAISTVRENIQELQRFMNKPEIDVRLVKRR+HNPFA IISN
Sbjct  1589  KNIEETIEHICSLCSYLDIQAISTVRENIQELQRFMNKPEIDVRLVKRRVHNPFAVIISN  1768

Query  480   LMSETEALMRTIYSVDTLSQNSKKDFGTQNYEHWIVVTQRKCRLLQLEDKEEESRICRAL  539
             LMSETEALMRTIYSVDT+SQNSKKDFGTQNYEHWIVVTQRKCRLLQLEDKEEESRICRAL
Sbjct  1769  LMSETEALMRTIYSVDTVSQNSKKDFGTQNYEHWIVVTQRKCRLLQLEDKEEESRICRAL  1948

Query  540   FICTEHLRKYNDALIISEDARIIDALSYLTEFFTNVKNGPYTELEQHLTAKFQEKEPELI  599
             FICTEHLRKYNDALIISEDARIIDALSYLTEFFTNVKNGPYTELEQHLTAKFQEKEPELI
Sbjct  1949  FICTEHLRKYNDALIISEDARIIDALSYLTEFFTNVKNGPYTELEQHLTAKFQEKEPELI  2128

Query  600   ALSKDETNENPKLEELVCILDDAYRYNPQTRTLLFAKTRALVSALKKCMEENPILNYIKP  659
             ALSKDETNENPKLEEL CILDDAYRYNPQTRTLLFAKTRALVSALKKCMEENPIL+YIKP
Sbjct  2129  ALSKDETNENPKLEELACILDDAYRYNPQTRTLLFAKTRALVSALKKCMEENPILSYIKP  2308

Query  660   GVLMGRGRRDQTTGMTLPSQKGVLDAFKTSKDNRLLIATSVADEGIDIVQCNLVVLYEYS  719
             GVLMGRGRRDQTTGMTL SQKGVLDAFKTSKDNRLLIATSVADEGIDIVQCNLVVLYEYS
Sbjct  2309  GVLMGRGRRDQTTGMTLLSQKGVLDAFKTSKDNRLLIATSVADEGIDIVQCNLVVLYEYS  2488

Query  720   GNVTKMIQVRGRGRAAGSKCILVTSKTEVVENEKCNRYKEEMMNKAVEKIQKWDEETFAK  779
             GNVTKMIQVRGRGRAAGSKCILVTSKTEVVENEKCNRYKEEMMNKAVE+IQKWDEETFAK
Sbjct  2489  GNVTKMIQVRGRGRAAGSKCILVTSKTEVVENEKCNRYKEEMMNKAVEEIQKWDEETFAK  2668

Query  780   KIHNLQMKERVLRDSRRKEIKPKVVEGQKNLLCGKCKAYACSTDDIRIIKDSHHIVLGEA  839
             KIHNLQMKERVLRDSRRKEIKPKVVEGQKNLLCGKCKAYACSTDDIRIIKDSHHIVLGEA
Sbjct  2669  KIHNLQMKERVLRDSRRKEIKPKVVEGQKNLLCGKCKAYACSTDDIRIIKDSHHIVLGEA  2848

Query  840   FKERYTTKPHKKPMQFDGFEKKSKMYCRNNNCQHDWGITVKYLTFDNLPVIKIKSFVMES  899
             FKERY TKPHKKPMQFDGFEKKSKMYCRNNNCQHDWGITVKYLTFDNLPVIKIKSFVMES
Sbjct  2849  FKERYITKPHKKPMQFDGFEKKSKMYCRNNNCQHDWGITVKYLTFDNLPVIKIKSFVMES  3028

Query  900   TATGTQMDFQKWKSINSSLKNFDVEEMSNLYPPF  933
             TATGTQMDFQKWKSINSSLKNFDVEEMSNLYPPF
Sbjct  3029  TATGTQMDFQKWKSINSSLKNFDVEEMSNLYPPF  3130.
\end{lstlisting}

%\section*{Supplementary Bibliography}
%\bibliography{02_tufted_duck_annotation}
\end{document}
